# Supplementary material for: Sustained Delivery of Liraglutide Using Multivesicular Liposome Based on Mixed Phospholipids
Source: Pharmaceutics. 2025 Feb 6;17(2):203. doi: 10.3390/pharmaceutics17020203 (PMC11859442; doi:10.3390/pharmaceutics17020203)
Supplement: Supplementary file 1 [file pharmaceutics-17-00203-s001.zip]

Archive with 1 entries (1 files):
- pharmaceutics-3440736-supplementary.pdf
